# Supplementary material for: Recurrent Merkel cell carcinoma of the testis with unknown primary site: a case report
Source: J Med Case Rep. 2016 Nov 5;10:314. doi: 10.1186/s13256-016-1102-5 (PMC5097413; doi:10.1186/s13256-016-1102-5)
Supplement: Additional file 1: Table S1. — Clinical details of all known cases of testicular Merkel cell carcinoma. (XLSX 11 kb) [file 13256_2016_1102_MOESM1_ESM.xlsx]

## Sheet: Sheet1
		Table 1. Clinical details of all known cases of testicular Merkel cell carcinoma
Author & Year published	Age (years)	Location of primary	Treatment of primary	Time to recurrence*	Testis involved	Orchiectomy	Other therapy	Survival
Ro et al [9], 1990	73	Upper lip	Local excision, radiotherapy	12 months	Right	Yes	Cyclophosphamide, Vincristine, Dacarbazine	Died 6 months post diagnosis of distant metastases.
Ro et al [9], 1990	47	Elbow	Resection, radiotherapy, Cyclophosphamide, Adriamycin, Vincristine, actinomycin D		Metachronous. Initially right, 2 months later left	Yes for both	Nil	Disease free 14 months post second orchiectomy
Rufini et al [10], 2004	38	Unknown	Not applicable	Not applicable	Synchronous	No	Carboplatin, paclitaxel, etoposide	Died 8 months after initial diagnosis
Gleason et al [8], 2006	53	Right buttock	Cisplatin, etoposide, radiotherapy	17 months	Left	Yes	Radiotherapy	Died 12 months after diagnosis of testicular metastasis
Tummala et al [12], 2006	54	Left forearm	Excision and axillary node dissection, radiotherapy, carboplatin, etoposide		Right	Yes	Nil	Disease free 36 months post orchiectomy
Scwindl et al [11], 2006	70	Right forearm	Resection, radiotherapy, axillary lymphadenectomy	7 months	Right	Yes	Cisplatin, Etoposide	Died 14 months from initial diagnosis.
Whitman et al [13], 2007	70	Right gluteal	Wide local excision, lymph node dissection	15 months	Right	Yes	Nil	Disease free 6 months after orchiectomy
Our case	66	Unknown	Not applicable	Not applicable	Metachronous. Initially left, 3 months later right.	Yes for both	Carboplatin, etoposide	Disease free 26 months post second orchiectomy
* Where information is available
